# Supplementary material for: Association between Lipid Levels and Risk for Different Types of Aneurysms: A Mendelian Randomization Study
Source: J Pers Med. 2021 Nov 10;11(11):1171. doi: 10.3390/jpm11111171 (PMC8621501; doi:10.3390/jpm11111171)
Supplement: Supplementary file 1 [file jpm-11-01171-s001.zip]

Archive with 1 entries (1 files):
- jpm-1338653-SI.pdf
